# Supplementary material for: Isolation and Characterization of Two Novel Siphoviruses Novomoskovsk and Bolokhovo, Encoding Polysaccharide Depolymerases Active against Bacillus pumilus
Source: Int J Mol Sci. 2022 Oct 26;23(21):12988. doi: 10.3390/ijms232112988 (PMC9658697; doi:10.3390/ijms232112988)
Supplement: Supplementary file 1 [file ijms-23-12988-s001.zip]

Archive with 1 entries (1 files):
- ijms-1869682-supplementary.pdf
